# Supplementary material for: Multiple Losses of MSH1, Gain of mtMutS, and Other Changes in the MutS Family of DNA Repair Proteins in Animals
Source: Genome Biol Evol. 2021 Aug 17;13(9):evab191. doi: 10.1093/gbe/evab191 (PMC8438181; doi:10.1093/gbe/evab191)
Supplement: evab191_Supplementary_Data [file evab191_supplementary_data.zip]

Archive with 10 entries (9 files):
- suppl_data/
- suppl_data/abstract.tex
- suppl_data/acknowledgement.tex
- suppl_data/discussion.tex
- suppl_data/introduction.tex
- suppl_data/main.bbl
- suppl_data/materialsandmethods2.tex
- suppl_data/results.tex
- suppl_data/significance.tex
- suppl_data/title.tex
