# Supplementary material for: Multiple Losses of MSH1, Gain of mtMutS, and Other Changes in the MutS Family of DNA Repair Proteins in Animals
Source: Genome Biol Evol. 2021 Aug 17;13(9):evab191. doi: 10.1093/gbe/evab191 (PMC8438181; doi:10.1093/gbe/evab191)
Supplement: evab191_Supplementary_Data [file evab191_supplementary_data.zip › suppl_data/acknowledgement.tex]

\section{Acknowledgement and funding sources}
We thank Dr. Cameron Mackereth and Dr. James Stewart for their comments on earlier version of the manuscript. This work was supported by a Research Grant from \textbf{the} Human Frontiers Science Program (Ref.-No: RGP0050/2019)
