# Supplementary material for: Multiple Losses of MSH1, Gain of mtMutS, and Other Changes in the MutS Family of DNA Repair Proteins in Animals
Source: Genome Biol Evol. 2021 Aug 17;13(9):evab191. doi: 10.1093/gbe/evab191 (PMC8438181; doi:10.1093/gbe/evab191)
Supplement: evab191_Supplementary_Data [file evab191_supplementary_data.zip › suppl_data/discussion.tex]

\section{Discussion}
\subsection{The evolution of the MSH family in animals}
\null \quad It is customary to say that MSH proteins are conserved across eukaryotes. 
Our study contradicts this notion and shows a spotty distribution of MSH3, MSH4, and MSH5 in animals. 
In particular, we were not able to identify MSH3 -- which, together with MSH2, forms the MutS$\beta$ heterodimer -- in several well-studied ecdysozoan and lophotrochozoan genomes. 
This result supports the previous reports of MSH3 losses in insects \citep{lin2007}, including \textit{Drosophila melanogaster} \citep{sekelsky2000dna,sekelsky2017dna}, as well as the nematode \textit{Caenorhabditis elegans} \citep{marti2002dna}.
When both MutS$\alpha$ and MutS$\beta$ heterodimers are present, the loss of MutS$\beta$ causes a weaker mutator phenotype compared to the loss of MutS$\alpha$ \citep{romanova2013different}.
The remaining two MSH homologues with inferred losses in animals: MSH4 and MSH5, have roles in meiotic recombination instead of DNA repair \citep{eisen1998phylogenomic}.
These two proteins are also known to be absent in the genome of \textit{D. melanogaster}, where it has been proposed that other proteins have adopted their roles \citep{sekelsky2000dna}.\\
\null \quad There is an additional complication in our understanding of MutS family evolution in eukaryotes. 
While some studies suggest that MSH proteins form a monophyletic clade and that their evolution can be explained by several rounds of duplication of an ancestral MutS homologue, most phylogenetic studies reconstruct eukaryotic MSH family as a paraphyletic group with some bacterial sequences closely related to MSH1 \citep{bilewitch2011unique,ogata2011two} and other MSH proteins (Figure S4). 
Further studies are required to clarify whether this result indicates HGT of eukaryotic MSH gene to bacteria, multiple independent origins of eukaryotic MutS homologues, or contamination in the dataset.\\
\subsection{Orthologues of yeast MSH1 in non-bilaterian animals}
\null \quad One of the surprising results of this study was the discovery of MSH1 orthologues in several phyla of non-bilaterian animals, as well as choanoflagellates. 
Although MSH1 was one of the first two MutS homologues found in eukaryotes, it has been identified in only one animal -- the hexacoral \textit{Nematostella vectensis} \citep{bilewitch2011unique}. 
Our study showed that MSH1 is not restricted to hexacorals, and is present in at least two more non-bilateria phyla.
Thus, it is likely that this gene was present in the common ancestor of all animals, and lost multiple times. 
Because yeast MSH1 is involved in mitochondrial DNA repair, we propose that a similar function of MSH1 was present early in animal evolution, and is still retained by some non-bilaterian animals. 
Interestingly, while yeast MSH1 and the majority of MSH1 orthologues analyzed in this study were predicted to possess a MTS, majority of the hexacoral MSH1 proteins lacked a canonical MTS. 
However, this result does not preclude its mitochondrial localization. 
Our previous analysis has shown that several well-known mitochondrial proteins lacked canonical MTS in non-bilaterian taxa \citep{muthye2018characterization}. 
Consistent with this observation, MSH1 is predicted to be imported to mitochondria by DeepMito and likely uses an alternative targeting signal for mitochondrial import. 
In our analyses, we found strong support for a clade comprising MSH1 and several eubacterial MutS proteins. 
However, we were unable to resolve relationships inside this clade owing to poor bootstrap support values.\\
\subsection{The HGT origin of octocoral mtMutS}
\null \quad The identification of MSH1 in hexacorals and MSH2-6 from all major cnidarian groups allowed us to re-examine the phylogenetic relationships among the MutS homologues in Cnidaria. 
Our results provide further support for the hypothesis that mtMutS was acquired via HGT from either a bacterium or a giant virus \citep{bilewitch2011unique,ogata2011two}. 
The idea that giant viruses acted as vectors of mtMutS into octocoral mitochondria does have some additional support. 
First, HGT from giant viruses has likely happened one more time in the MutS family of proteins, with the transfer of plant-MSH1 in land plants \citep{Wu16448}. 
Second, giant viruses are among the main groups of viruses found on the octocoral \textit{Gorgonia ventalina} \citep{van2018host,gudenkauf2016comparative,hewson2012description} and MutS orthologues from giant viruses are abundant in marine environments \citep{ogata2011two}. 
Finally, viral proteins have replaced mitochondrial proteins of eubacterial origin before, including RNA polymerase, DNA polymerase, and the primase-helicase TWINKLE \citep{shutt2006bacteriophage}. 
However, mtMutS would be the first such HGT into the animal mitochondrial genome.\\
\subsection{MSH1, mtMutS, and mitochondrial MMR in animals}
\null \quad Although we do not know whether hexacoral MSH1 and octocoral mtMutS are functionally similar, several lines of evidence support this hypothesis. 
Based on its orthology to yeast MSH1, conserved protein domain architectures, and the inferred mitochondrial localization, animal MSH1 are likely to be involved in mitochondrial DNA repair.
Similarly, octocoral mtMutS has conserved protein domain content, and functional residues suggesting a conserved function \citep{bilewitch2011unique}. 
The distribution of MSH1 and mtMutS in animals also provides insight into the function of the two proteins. 
Anthozoans display some of the lowest rates of mitochondrial sequence evolution in animals \citep{lavrov2016animal}, and also have either mtDNA-encoded (octocorals) or mitochondria-targeted MutS homologues (hexacorals). 
Higher rates of mitochondrial sequence evolution are observed in medusozoan and endocnidozoan cnidarians, as well as ctenophores and bilaterian animals, which lack mitochondrial MutS homologues.
Similarly, in the phylum Porifera (sponges), MSH1 was identified in demosponges (low rate of mitochondrial sequence evolution), but not in calcarean sponges (higher rate of mitochondrial sequence evolution).\\
\null \quad It is interesting to note that, unlike MSH1, mtMutS has an endonuclease domain which suggests a potential self-contained mismatch repair function. 
By contrast, if MSH1 functions in MMR, it would likely depend on additional molecular factors like MutL homologs for its activity.
Additional research is being conducted by us and collaborators to characterize the function and structure of hexacoral MSH1 and octocoral mtMutS.\\
\null \quad In conclusion, the results of this study suggest that a viral MutS gene has integrated into the mitochondrial genome of octocorals via HGT and functionally replaced the MSH1 gene that was present in the common ancestor of Anthozoa. 
Furthermore, we demonstrate that the MSH1 gene is present in several phyla of non-bilaterian animals and that its loss correlates with higher rates of sequence evolution in the mitochondrial genomes of ctenophores and bilaterian animals.\\
