# Supplementary material for: Multiple Losses of MSH1, Gain of mtMutS, and Other Changes in the MutS Family of DNA Repair Proteins in Animals
Source: Genome Biol Evol. 2021 Aug 17;13(9):evab191. doi: 10.1093/gbe/evab191 (PMC8438181; doi:10.1093/gbe/evab191)
Supplement: evab191_Supplementary_Data [file evab191_supplementary_data.zip › suppl_data/introduction.tex]

\section{Introduction}
\null \quad DNA Mismatch Repair (MMR)\footnote{MMR: DNA Mismatch Repair} is an evolutionary conserved DNA repair pathway that plays an important role in maintaining genomic stability \citep{chatterjee2017mechanisms}.
MMR primarily corrects DNA mismatches generated during DNA replication that have escaped proof-reading by DNA polymerases, and improves the fidelity of DNA replication by 50- to 1,000- fold \citep{hsieh2017devil,hsieh2008dna}.
The deactivation of this pathway in mammalian cells has been associated with predisposition to various types of cancers \citep{papadopoulos1994mutation}, defects in meiosis \citep{de1999mouse}, and sterility \citep{baker1996involvement}.
Defects in MMR also lead to an increase in the spontaneous mutation rate in bacteria \citep{tiraby1973marker} and an accelerated rate of sequence evolution, longer micro-satellites, and decreased GC content in fungi \citep{phillips2021examination}.\\
\null \quad The key proteins of MMR -- MutS and MutL -- are well-conserved in prokaryotes and eukaryotes \citep{eisen1998phylogenomic}.
In \textit{Escherichia coli}, a MutS homodimer recognizes and binds DNA mismatches. 
MutL interacts with MutS, and recruits and activates the endonuclease MutH.
MutH introduces a nick in the newly-synthesized DNA strand that contains the error, which is followed by the excision and re-synthesis of the error-containing strand \citep{LIU2017174}. 
The key steps of MMR in \textit{E. coli} -- DNA mismatch identification by MutS proteins, error-strand discrimination, excision, and DNA re-synthesis -- are conserved in eukaryotes \citep{LIU2017174}.
However, there are two key differences: the underlying MMR machinery is more complex in eukaryotes, and there are at least two genomes in most eukaryotic cells (nuclear and organellar) that replicate independent of each other and possibly require their own DNA repair pathways.\\
\null \quad At least nine MutS sub-families have been identified across eukaryotes, with MSH2-6 present in most species (Table \ref{tab:distribution}).
Among these proteins, MSH2, MSH3, and MSH6 are involved in MMR in the nuclear genome, whereas MSH4 and MSH5 function in meiotic recombination \citep{eisen1998phylogenomic}.
Unlike a single MutS homodimer in prokaryotes, two MutS heterodimers usually function in DNA mismatch recognition in eukaryotes -- MutS$\alpha$ (MSH2 and MSH6) and MutS$\beta$ (MSH2 and MSH3) \citep{fukui2010dna,LIU2017174}.
In mammals, the MutS$\alpha$ binds to single-base mismatches and smaller (up to 3 nucleotides) indels \citep{gupta2012mechanism,romanova2013different}, while MutS$\beta$ recognizes longer (up to 13 nucleotides) indels \citep{LIU2017174,fukui2010dna}.\\
\begin{table}[h!]
\centering
\begin{tabular}{|c|c|c|c|c|}
\hline
\textbf{Animals} & \textbf{Fungi} & \textbf{Plants} & \textbf{Genome} & \textbf{Localization} \\ \hline
- & MSH1 & - & Nuclear & Mitochondria \\ \hline
- & - & Plant-MSH1 & Nuclear & \begin{tabular}[c]{@{}c@{}}Mitochondria\\ Chloroplast\end{tabular} \\ \hline
\multicolumn{3}{|c|}{MSH2} & Nuclear & Nucleus \\ \hline
\multicolumn{3}{|c|}{MSH3} & Nuclear & Nucleus \\ \hline
\multicolumn{3}{|c|}{MSH4*} & Nuclear & Nucleus \\ \hline
\multicolumn{3}{|c|}{MSH5*} & Nuclear & Nucleus \\ \hline
\multicolumn{2}{|c|}{MSH6} & \begin{tabular}[c]{@{}c@{}}Plant-MSH6\\ Plant-MSH7\end{tabular} & Nuclear & Nucleus \\ \hline
- & - & MutS2 & Nuclear & Nuclear \\ \hline
mtMuts & - & - & Mitochondrial & Mitochondria(?) \\ \hline
\end{tabular}
\caption{The distribution and localization of MutS homologues in animals, plants, and fungi.
The subcellular localization of the animal mitochondria-encoded MutS homologue (mtMutS) is not known. 
The MutS homologues marked with * are known to have non-MMR roles.}
\label{tab:distribution}
\end{table}
\null \quad While the function of MutS homologues in the nucleus has been well characterized, their involvement in mitochondrial DNA repair is less understood.
Studies in plants and fungi have identified two MutS homologues targeted to the mitochondria: yeast-MSH1 and plant-MSH1 \citep{chi1994purification,abdelnoor2006mitochondrial}.
Although both have been named "MSH1", plant-MSH1 and yeast-MSH1 are not orthologous.
While yeast-MSH1 clusters with MSH2-6, the closest relatives of plant-MSH1 are found among giant viruses \citep{Wu16448}. 
Both yeast-MSH1 and plant-MSH1 are known to localize to mitochondria and function in DNA repair \citep{Wu16448,reenan1992characterization,kaniak2009msh1p,pogorzala2009evidence}. 
However, their involvement in MMR has not been demonstrated.
While yeast-MSH1 has been shown to bind to mismatches \citep{chi1994purification}, it appears to function in base excision repair and homologous recombination instead of MMR (summarized in \citep{chalissery2017repair}). 
Furthermore, while some experimental analyses have reported MMR activity in mammalian mitochondria, no MutS proteins appear to be involved in it \citep{mason2003mismatch,de2009novel}.
In fact, no MutS homologues are known to localize to animal mitochondria, except for two remarkable exceptions within a single animal phylum: Cnidaria.
First, an ortholog of the mitochondria-targeted yeast-MSH1 has been reported in the starlet sea anemone \textit{Nematostella vectensis} \citep{bilewitch2011unique}.
Second, a gene for a MutS-like protein (mtMutS) has been found in mitochondrial genomes of octocoral cnidarians \citep{beagley1995mitochondrial,beaton1998sequence}.
While earlier studies assumed that octocoral mtMutS originated by transfer from the nuclear genome, more recent studies suggested a horizontal gene transfer (HGT)\footnote{HGT: Horizontal Gene Transfer} event, possibly from a giant virus \citep{ogata2011two,bilewitch2011unique}.
Interestingly, mtMutS possesses an "HNH" endonuclease domain at its C-terminus -- a domain that is found in mtMutS and MutS proteins from giant viruses \citep{bilewitch2011unique}.\\   
\null \quad The presence of two instances of putative mitochondrial MutS homologues in one group of animals raises questions about the origin and evolution of the two MutS proteins. 
However, our understanding of these questions has been hampered by the lack of information on the composition and evolution of the whole MutS family in Cnidaria.
The rapid increase in the availability of genomic data removed this obstacle and allowed us to characterize the composition of MutS homologues in all major cnidarian groups -- Anthozoa, Medusozoa, and Endocnidozoa.
Additionally, we compared the evolution of MutS family in Cnidaria with that among all major animal phyla.\\
