# Supplementary material for: Multiple Losses of MSH1, Gain of mtMutS, and Other Changes in the MutS Family of DNA Repair Proteins in Animals
Source: Genome Biol Evol. 2021 Aug 17;13(9):evab191. doi: 10.1093/gbe/evab191 (PMC8438181; doi:10.1093/gbe/evab191)
Supplement: evab191_Supplementary_Data [file evab191_supplementary_data.zip › suppl_data/main.bbl]

\begin{thebibliography}{}

\bibitem[Abdelnoor et~al., 2006]{abdelnoor2006mitochondrial}
Abdelnoor, R.~V., Christensen, A.~C., Mohammed, S., Munoz-Castillo, B.,
  Moriyama, H., and Mackenzie, S.~A. (2006).
\newblock Mitochondrial genome dynamics in plants and animals: convergent gene
  fusions of a muts homologue.
\newblock {\em Journal of Molecular Evolution}, 63(2):165--173.

\bibitem[Altschul et~al., 1990]{altschul1990basic}
Altschul, S.~F., Gish, W., Miller, W., Myers, E.~W., and Lipman, D.~J. (1990).
\newblock Basic local alignment search tool.
\newblock {\em Journal of molecular biology}, 215(3):403--410.

\bibitem[Baker et~al., 1996]{baker1996involvement}
Baker, S.~M., Plug, A.~W., Prolla, T.~A., Bronner, C.~E., Harris, A.~C., Yao,
  X., Christie, D.-M., Monell, C., Arnheim, N., Bradley, A., et~al. (1996).
\newblock Involvement of mouse mlh1 in dna mismatch repair and meiotic crossing
  over.
\newblock {\em Nature genetics}, 13(3):336--342.

\bibitem[Beagley et~al., 1995]{beagley1995mitochondrial}
Beagley, C.~T., Macfarlane, J.~L., Pont-Kingdon, G.~A., Okimoto, R., Okada,
  N.~A., and Wolstenholme, D.~R. (1995).
\newblock Mitochondrial genomes of anthozoa (cnidaria).
\newblock In {\em Progress in cell research}, volume~5, pages 149--153.
  Elsevier.

\bibitem[Beaton et~al., 1998]{beaton1998sequence}
Beaton, M.~J., Roger, A.~J., and Cavalier-Smith, T. (1998).
\newblock Sequence analysis of the mitochondrial genome of sarcophyton glaucum:
  conserved gene order among octocorals.
\newblock {\em Journal of molecular evolution}, 47(6):697--708.

\bibitem[Bernt et~al., 2013]{BERNT2013313}
Bernt, M., Donath, A., Jühling, F., Externbrink, F., Florentz, C., Fritzsch,
  G., Pütz, J., Middendorf, M., and Stadler, P.~F. (2013).
\newblock Mitos: Improved de novo metazoan mitochondrial genome annotation.
\newblock {\em Molecular Phylogenetics and Evolution}, 69(2):313 -- 319.
\newblock Mitogenomics and Metazoan Evolution.

\bibitem[Bilewitch and Degnan, 2011]{bilewitch2011unique}
Bilewitch, J.~P. and Degnan, S.~M. (2011).
\newblock A unique horizontal gene transfer event has provided the octocoral
  mitochondrial genome with an active mismatch repair gene that has potential
  for an unusual self-contained function.
\newblock {\em BMC evolutionary biology}, 11(1):228.

\bibitem[Camacho et~al., 2009]{camacho2009blast+}
Camacho, C., Coulouris, G., Avagyan, V., Ma, N., Papadopoulos, J., Bealer, K.,
  and Madden, T.~L. (2009).
\newblock Blast+: architecture and applications.
\newblock {\em BMC bioinformatics}, 10(1):421.

\bibitem[Capella-Guti{\'e}rrez et~al., 2009]{capella2009trimal}
Capella-Guti{\'e}rrez, S., Silla-Mart{\'\i}nez, J.~M., and Gabald{\'o}n, T.
  (2009).
\newblock trimal: a tool for automated alignment trimming in large-scale
  phylogenetic analyses.
\newblock {\em Bioinformatics}, 25(15):1972--1973.

\bibitem[Chalissery et~al., 2017]{chalissery2017repair}
Chalissery, J., Jalal, D., Al-Natour, Z., and Hassan, A.~H. (2017).
\newblock Repair of oxidative dna damage in saccharomyces cerevisiae.
\newblock {\em DNA repair}, 51:2--13.

\bibitem[Chatterjee and Walker, 2017]{chatterjee2017mechanisms}
Chatterjee, N. and Walker, G.~C. (2017).
\newblock Mechanisms of dna damage, repair, and mutagenesis.
\newblock {\em Environmental and molecular mutagenesis}, 58(5):235--263.

\bibitem[Chi and Kolodner, 1994]{chi1994purification}
Chi, N.-W. and Kolodner, R.~D. (1994).
\newblock Purification and characterization of msh1, a yeast mitochondrial
  protein that binds to dna mismatches.
\newblock {\em Journal of Biological Chemistry}, 269(47):29984--29992.

\bibitem[Consortium, 2015]{uniprot2015uniprot}
Consortium, U. (2015).
\newblock Uniprot: a hub for protein information.
\newblock {\em Nucleic acids research}, 43(D1):D204--D212.

\bibitem[de~Souza-Pinto et~al., 2009]{de2009novel}
de~Souza-Pinto, N.~C., Mason, P.~A., Hashiguchi, K., Weissman, L., Tian, J.,
  Guay, D., Lebel, M., Stevnsner, T.~V., Rasmussen, L.~J., and Bohr, V.~A.
  (2009).
\newblock Novel dna mismatch-repair activity involving yb-1 in human
  mitochondria.
\newblock {\em DNA repair}, 8(6):704--719.

\bibitem[de~Vries et~al., 1999]{de1999mouse}
de~Vries, S.~S., Baart, E.~B., Dekker, M., Siezen, A., de~Rooij, D.~G.,
  de~Boer, P., and te~Riele, H. (1999).
\newblock Mouse muts-like protein msh5 is required for proper chromosome
  synapsis in male and female meiosis.
\newblock {\em Genes \& development}, 13(5):523--531.

\bibitem[Eddy, 2011]{eddy2011accelerated}
Eddy, S.~R. (2011).
\newblock Accelerated profile hmm searches.
\newblock {\em PLoS Comput Biol}, 7(10):e1002195.

\bibitem[Eisen, 1998]{eisen1998phylogenomic}
Eisen, J.~A. (1998).
\newblock A phylogenomic study of the muts family of proteins.
\newblock {\em Nucleic acids research}, 26(18):4291--4300.

\bibitem[Emanuelsson et~al., 2007]{emanuelsson2007locating}
Emanuelsson, O., Brunak, S., Von~Heijne, G., and Nielsen, H. (2007).
\newblock Locating proteins in the cell using targetp, signalp and related
  tools.
\newblock {\em Nature protocols}, 2(4):953.

\bibitem[Emms and Kelly, 2019]{emms2019orthofinder}
Emms, D.~M. and Kelly, S. (2019).
\newblock Orthofinder: phylogenetic orthology inference for comparative
  genomics.
\newblock {\em Genome biology}, 20(1):1--14.

\bibitem[Fukasawa et~al., 2015]{fukasawa2015mitofates}
Fukasawa, Y., Tsuji, J., Fu, S.-C., Tomii, K., Horton, P., and Imai, K. (2015).
\newblock Mitofates: improved prediction of mitochondrial targeting sequences
  and their cleavage sites.
\newblock {\em Molecular \& Cellular Proteomics}, 14(4):1113--1126.

\bibitem[Fukui, 2010]{fukui2010dna}
Fukui, K. (2010).
\newblock Dna mismatch repair in eukaryotes and bacteria.
\newblock {\em Journal of nucleic acids}, 2010.

\bibitem[Gudenkauf and Hewson, 2016]{gudenkauf2016comparative}
Gudenkauf, B.~M. and Hewson, I. (2016).
\newblock Comparative metagenomics of viral assemblages inhabiting four phyla
  of marine invertebrates.
\newblock {\em Frontiers in Marine Science}, 3:23.

\bibitem[Guijarro-Clarke et~al., 2020]{guijarro2020widespread}
Guijarro-Clarke, C., Holland, P.~W., and Paps, J. (2020).
\newblock Widespread patterns of gene loss in the evolution of the animal
  kingdom.
\newblock {\em Nature Ecology \& Evolution}, 4(4):519--523.

\bibitem[Gupta et~al., 2012]{gupta2012mechanism}
Gupta, S., Gellert, M., and Yang, W. (2012).
\newblock Mechanism of mismatch recognition revealed by human muts$\beta$ bound
  to unpaired dna loops.
\newblock {\em Nature structural \& molecular biology}, 19(1):72.

\bibitem[Hewson et~al., 2012]{hewson2012description}
Hewson, I., Brown, J., Burge, C., Couch, C., LaBarre, B., Mouchka, M., Naito,
  M., and Harvell, C. (2012).
\newblock Description of viral assemblages associated with the gorgonia
  ventalina holobiont.
\newblock {\em Coral Reefs}, 31(2):487--491.

\bibitem[Holzer et~al., 2018]{holzer2018joint}
Holzer, A.~S., Barto{\v{s}}ov{\'a}-Sojkov{\'a}, P., Born-Torrijos, A.,
  L{\"o}vy, A., Hartigan, A., and Fiala, I. (2018).
\newblock The joint evolution of the myxozoa and their alternate hosts: a
  cnidarian recipe for success and vast biodiversity.
\newblock {\em Molecular Ecology}, 27(7):1651--1666.

\bibitem[Hsieh and Yamane, 2008]{hsieh2008dna}
Hsieh, P. and Yamane, K. (2008).
\newblock Dna mismatch repair: molecular mechanism, cancer, and ageing.
\newblock {\em Mechanisms of ageing and development}, 129(7-8):391--407.

\bibitem[Hsieh and Zhang, 2017]{hsieh2017devil}
Hsieh, P. and Zhang, Y. (2017).
\newblock The devil is in the details for dna mismatch repair.
\newblock {\em Proceedings of the National Academy of Sciences},
  114(14):3552--3554.

\bibitem[Kaniak et~al., 2009]{kaniak2009msh1p}
Kaniak, A., Dzierzbicki, P., Rogowska, A.~T., Malc, E., Fikus, M., and Ciesla,
  Z. (2009).
\newblock Msh1p counteracts oxidative lesion-induced instability of mtdna and
  stimulates mitochondrial recombination in saccharomyces cerevisiae.
\newblock {\em DNA repair}, 8(3):318--329.

\bibitem[Katoh and Standley, 2013]{katoh2013mafft}
Katoh, K. and Standley, D.~M. (2013).
\newblock Mafft multiple sequence alignment software version 7: improvements in
  performance and usability.
\newblock {\em Molecular biology and evolution}, 30(4):772--780.

\bibitem[Lamers et~al., 2000]{lamers2000crystal}
Lamers, M.~H., Perrakis, A., Enzlin, J.~H., Winterwerp, H.~H., de~Wind, N., and
  Sixma, T.~K. (2000).
\newblock The crystal structure of dna mismatch repair protein muts binding to
  a g{\textperiodcentered} t mismatch.
\newblock {\em Nature}, 407(6805):711--717.

\bibitem[Lang et~al., 2002]{lang2002closest}
Lang, B., O'kelly, C., Nerad, T., Gray, M., and Burger, G. (2002).
\newblock The closest unicellular relatives of animals.
\newblock {\em Current biology}, 12(20):1773--1778.

\bibitem[Lavrov and Pett, 2016]{lavrov2016animal}
Lavrov, D.~V. and Pett, W. (2016).
\newblock Animal mitochondrial dna as we do not know it: mt-genome organization
  and evolution in nonbilaterian lineages.
\newblock {\em Genome Biology and Evolution}, 8(9):2896--2913.

\bibitem[Letunic and Bork, 2019]{letunic2019interactive}
Letunic, I. and Bork, P. (2019).
\newblock Interactive tree of life (itol) v4: recent updates and new
  developments.
\newblock {\em Nucleic acids research}, 47(W1):W256--W259.

\bibitem[Lin et~al., 2007]{lin2007}
Lin, Z., Nei, M., and Ma, H. (2007).
\newblock {The origins and early evolution of DNA mismatch repair
  genes—multiple horizontal gene transfers and co-evolution}.
\newblock {\em Nucleic Acids Research}, 35(22):7591--7603.

\bibitem[Liu et~al., 2017]{LIU2017174}
Liu, D., Keijzers, G., and Rasmussen, L.~J. (2017).
\newblock Dna mismatch repair and its many roles in eukaryotic cells.
\newblock {\em Mutation Research/Reviews in Mutation Research}, 773:174 -- 187.

\bibitem[Marti et~al., 2002]{marti2002dna}
Marti, T.~M., Kunz, C., and Fleck, O. (2002).
\newblock Dna mismatch repair and mutation avoidance pathways.
\newblock {\em Journal of cellular physiology}, 191(1):28--41.

\bibitem[Mason et~al., 2003]{mason2003mismatch}
Mason, P.~A., Matheson, E.~C., Hall, A.~G., and Lightowlers, R.~N. (2003).
\newblock Mismatch repair activity in mammalian mitochondria.
\newblock {\em Nucleic acids research}, 31(3):1052--1058.

\bibitem[Muthye and Lavrov, 2018]{muthye2018characterization}
Muthye, V. and Lavrov, D.~V. (2018).
\newblock Characterization of mitochondrial proteomes of nonbilaterian animals.
\newblock {\em IUBMB life}, 70(12):1289--1301.

\bibitem[Obmolova et~al., 2000]{obmolova2000crystal}
Obmolova, G., Ban, C., Hsieh, P., and Yang, W. (2000).
\newblock Crystal structures of mismatch repair protein muts and its complex
  with a substrate dna.
\newblock {\em nature}, 407(6805):703--710.

\bibitem[Ogata et~al., 2011]{ogata2011two}
Ogata, H., Ray, J., Toyoda, K., Sandaa, R.-A., Nagasaki, K., Bratbak, G., and
  Claverie, J.-M. (2011).
\newblock Two new subfamilies of dna mismatch repair proteins (muts)
  specifically abundant in the marine environment.
\newblock {\em The ISME journal}, 5(7):1143--1151.

\bibitem[Papadopoulos et~al., 1994]{papadopoulos1994mutation}
Papadopoulos, N., Nicolaides, N.~C., Wei, Y.-F., Ruben, S.~M., Carter, K.~C.,
  Rosen, C.~A., Haseltine, W.~A., Fleischmann, R.~D., Fraser, C.~M., Adams,
  M.~D., et~al. (1994).
\newblock Mutation of a mutl homolog in hereditary colon cancer.
\newblock {\em Science}, 263(5153):1625--1629.

\bibitem[Phillips et~al., 2021]{phillips2021examination}
Phillips, M.~A., Steenwyk, J.~L., Shen, X.-X., and Rokas, A. (2021).
\newblock Examination of gene loss in the dna mismatch repair pathway and its
  mutational consequences in a fungal phylum.
\newblock {\em bioRxiv}.

\bibitem[Pogorzala et~al., 2009]{pogorzala2009evidence}
Pogorzala, L., Mookerjee, S., and Sia, E.~A. (2009).
\newblock Evidence that msh1p plays multiple roles in mitochondrial base
  excision repair.
\newblock {\em Genetics}, 182(3):699--709.

\bibitem[Reenan and Kolodner, 1992]{reenan1992characterization}
Reenan, R. and Kolodner, R.~D. (1992).
\newblock Characterization of insertion mutations in the saccharomyces
  cerevisiae msh1 and msh2 genes: evidence for separate mitochondrial and
  nuclear functions.
\newblock {\em Genetics}, 132(4):975--985.

\bibitem[Robert and Gouet, 2014]{robert2014deciphering}
Robert, X. and Gouet, P. (2014).
\newblock Deciphering key features in protein structures with the new endscript
  server.
\newblock {\em Nucleic acids research}, 42(W1):W320--W324.

\bibitem[Romanova and Crouse, 2013]{romanova2013different}
Romanova, N.~V. and Crouse, G.~F. (2013).
\newblock Different roles of eukaryotic muts and mutl complexes in repair of
  small insertion and deletion loops in yeast.
\newblock {\em PLoS Genet}, 9(10):e1003920.

\bibitem[Savojardo et~al., 2020]{savojardo2020deepmito}
Savojardo, C., Bruciaferri, N., Tartari, G., Martelli, P.~L., and Casadio, R.
  (2020).
\newblock Deepmito: accurate prediction of protein sub-mitochondrial
  localization using convolutional neural networks.
\newblock {\em Bioinformatics}, 36(1):56--64.

\bibitem[Sekelsky, 2017]{sekelsky2017dna}
Sekelsky, J. (2017).
\newblock Dna repair in drosophila: mutagens, models, and missing genes.
\newblock {\em Genetics}, 205(2):471--490.

\bibitem[Sekelsky et~al., 2000]{sekelsky2000dna}
Sekelsky, J.~J., Brodsky, M.~H., and Burtis, K.~C. (2000).
\newblock Dna repair in drosophila: insights from the drosophila genome
  sequence.
\newblock {\em The Journal of cell biology}, 150(2):F31--F36.

\bibitem[Shutt and Gray, 2006]{shutt2006bacteriophage}
Shutt, T.~E. and Gray, M.~W. (2006).
\newblock Bacteriophage origins of mitochondrial replication and transcription
  proteins.
\newblock {\em Trends in Genetics}, 22(2):90--95.

\bibitem[Stamatakis, 2014]{stamatakis2014raxml}
Stamatakis, A. (2014).
\newblock Raxml version 8: a tool for phylogenetic analysis and post-analysis
  of large phylogenies.
\newblock {\em Bioinformatics}, 30(9):1312--1313.

\bibitem[Tiraby and Fox, 1973]{tiraby1973marker}
Tiraby, J.-G. and Fox, M. (1973).
\newblock Marker discrimination in transformation and mutation of pneumococcus.
\newblock {\em Proceedings of the National Academy of Sciences},
  70(12):3541--3545.

\bibitem[van~de Water et~al., 2018]{van2018host}
van~de Water, J.~A., Allemand, D., and Ferrier-Pag{\`e}s, C. (2018).
\newblock Host-microbe interactions in octocoral holobionts-recent advances and
  perspectives.
\newblock {\em Microbiome}, 6(1):1--28.

\bibitem[Wu et~al., 2020]{Wu16448}
Wu, Z., Waneka, G., Broz, A.~K., King, C.~R., and Sloan, D.~B. (2020).
\newblock Msh1 is required for maintenance of the low mutation rates in plant
  mitochondrial and plastid genomes.
\newblock {\em Proceedings of the National Academy of Sciences},
  117(28):16448--16455.

\end{thebibliography}
