# Supplementary material for: Multiple Losses of MSH1, Gain of mtMutS, and Other Changes in the MutS Family of DNA Repair Proteins in Animals
Source: Genome Biol Evol. 2021 Aug 17;13(9):evab191. doi: 10.1093/gbe/evab191 (PMC8438181; doi:10.1093/gbe/evab191)
Supplement: evab191_Supplementary_Data [file evab191_supplementary_data.zip › suppl_data/materialsandmethods2.tex]

\section{Materials and Methods}
\subsection{Data acquisition}
\null \quad Predicted proteomes of \textit{Homo sapiens} (human), \textit{Mus musculus} (mouse), \textit{Saccharomyces cerevisiae} (yeast),
and \textit{Arabidopsis thaliana} (thale-cress) were downloaded from UniProt \citep{uniprot2015uniprot}. 
These species are referred to as "reference species" because their MSH proteins have been well-characterized. 
To characterize MSH proteins in the phylum Cnidaria, we downloaded protein models from the genomes of 17 cnidarian species (10 anthozoan, 5 medusozoan, and 2 endocnidozoan species) (Supplementary Materials File S1). 
To identify MSH proteins across all major animal phyla, predicted proteins from the genomes of 57 animal species along with 8 non-animal outgroup species were downloaded from sources listed in Supplementary Materials File S2. 
For the analysis of the mtMutS protein in octocorals, we downloaded all publicly-available mitochondrial genomes of octocorals (89 species) from GenBank (Supplementary 
Materials File S1).\\
\subsection{Identification of MutS homologues}
\subsubsection{Phylum Cnidaria}
\null \quad The protein models from the 17 cnidarian species and the four reference species were used as input for OrthoFinder v2.4.0 to identify groups of orthologous proteins (OGs)\footnote{OG: Group of Orthologous proteins} in cnidarian and reference species (using default parameters) \citep{emms2019orthofinder}. 
OGs containing MSH proteins from reference species were extracted for further analysis. 
BlastP was used to identify homologues of the MSH proteins from these OGs in the Non-Redundant protein database (NR) (e-value:1e\textsuperscript{-5}) \citep{camacho2009blast+,altschul1990basic} and remove potential contamination. 
We retained only those proteins with a top BlastP hit from Cnidaria. 
Since some of the cnidarian MSH proteins were fragments, we created a manually-curated set of MSH proteins from cnidarians for the downstream phylogenetic analysis (Supplementary Materials Folder S3).\\
\null \quad Additionally, we used an HMMer-based approach to further examine instances of absence of MSH proteins in the analyzed genomes (referred to as the HMM-approach). 
For this, we downloaded reviewed sequences of MSH1-6 from Uniprot. 
Using these reviewed entries and MSH proteins identified in two well-studied cnidarians, \textit{Nematostella vectensis} and \textit{Hydra vulgaris}, we built HMM profiles of each MSH protein (MSH1-6) using HMMer v3.1.2 \citep{eddy2011accelerated}. 
These profiles were then used to search for MSH proteins in the animal genomes (e-value:1e\textsuperscript{-5}). 
For each animal genome, the results of the HMMer searches were downloaded, filtered based on sequence length (proteins below 500 amino acids in length were removed), and aligned to sequences of MSH1-6 from human and yeast and MSH1-6 + mtMutS from the octocoral \textit{Dendronephthya gigantea}, using MAFFT v7 ("--auto" option) \citep{katoh2013mafft}. 
RAxML v8.2.11 was then used to build a phylogenetic tree for the resulting alignment with automatic selection of the substitution model and rapid bootstrapping with 100 resamples ("-m PROTGAMMAUTO -p 12345 -x 12345 -\# 100") \citep{stamatakis2014raxml}. 
The resulting phylogenetic trees were manually inspected to identify MSH subunits.\\
\null \quad We extracted the mtMutS gene from the 89 publicly-available octocoral mitochondrial genomes. 
For this, we re-annotated all mitochondrial genomes using MITOS2 \citep{BERNT2013313}. 
We identified the MutS gene in all but one octocoral species- \textit{Paragorgia} sp.USNM 1075769. 
The mtMutS gene from the latter species was riddled with multiple stop codons, possibly from mis-assembly of the mitochondrial genome. 
Hence, we excluded it from the final dataset.\\
\subsubsection{Other species}
\null \quad OrthoFinder v2.4.0 was used to identify groups of orthologous proteins within the 57 animal and the 8 outgroup species (Supplementary Materials File S2). 
OGs containing MSH proteins from reference species were extracted for analysis and the presence absence of MSH1-6 was recorded.
As described in the previous section, we used the "HMM-approach" to further investigate the distribution of MSH subunits in these genomes.
\subsection{MSH1 and mtMutS characterization}
\null \quad Multiple tools were used to predict the sub-cellular localization of the MSH1 identified in this study: DeepMito \citep{savojardo2020deepmito}, TargetP v2.0 \citep{emanuelsson2007locating}, and MitoFates \citep{fukasawa2015mitofates}. 
TargetP was used using the "Non-plant" option, DeepMito was used with default parameters, and MitoFates was used with the "Metazoa" option for animal sequences and "Fungi" option for the \textit{S. cerevisiae} sequences. 
For identifying protein domains, we downloaded HMM profiles of MutS I, MutS II, MutS III, MutS IV, and MutS V (the protein domains found in yeast MSH1). 
We used HMMer to identify these domains in the protein sequences of interest.  
Protein alignments were visualized by ESPirit v3 \citep{robert2014deciphering}. 
Pairwise percentage identity to yeast MSH1 was calculated based on pairwise alignments of each individual MSH1 protein with yeast MSH1.\\ 
\subsection{Phylogenetic analysis}
\null \quad BlastP was used to identify homologues of the hexacoral MSH1 and octocoral mtMutS proteins from the NR database. 
Using the octocoral mtMutS as a query, the top 10 best BlastP hits (based on e-value) from 1) Bacteria, 2) Archaea, 3) Viruses, and 4) Eukaryotes, were extracted from the NR database. 
Using the hexacoral MSH1 as query, the top 10 best BlastP hits from the NR database for each of the four categories mentioned above were downloaded (Supplementary Materials Folder S4). 
The manually-curated set of MutS homologues from cnidarians and the protein sequences resulting from the BlastP searches were aligned using MAFFT v7.453 ("--auto" option). 
TrimAI v1.2 was used to remove the poorly-aligned positions in the alignment ("automated1" option) \citep{capella2009trimal}. 
The phylogenetic tree was reconstructed using RAxML v8.2.11 with automatic selection of the substitution model and rapid bootstrapping with 1,000 resamples ("-m PROTGAMMAUTO -p 12345 -x 12345 -\# 1000"). 
RAxML identified the LG model as the best-scoring model of substitution. 
The resulting phylogenetic tree was visualized in iTOL v5.7 \citep{letunic2019interactive}.\\
\null \quad BlastP was used to identify the top 10 best BlastP hits (based on e-value) from prokaryotes, viruses, and eukaryotes, from the NR database for MSH1-6 from yeast and \textit{Nematostella vectensis}. 
CD-HIT was used to cluster the sequences of the BlastP hits and the homologues of mtMutS identified from the NR database (described above) at 80\% ("-c 0.8 -n 5"). 
These resulting sequences, along with MutS homologs from human, yeast, \textit{N. vectensis}, and the octocoral \textit{Dendronephthya gigantea} (MSH1-6 and mtMutS) were aligned using MAFFT ("--auto" option). 
TrimAI v1.2 was used to remove the poorly-aligned positions in the alignment ("automated1" option). 
RAxML v8.2.11 was used to construct the phylogenetic tree with automatic selection of the substitution model and rapid bootstrapping with 500 resamples ("-m PROTGAMMAUTO -p 12345 -x 12345 -\# 500").\\
\subsection{Data Availability Statement}
The sequences, scripts, and other supplementary materials from this study can be found on the project repository at Open Science Framework 
(https://osf.io/rn9ft/): Muthye V, Lavrov D (2020) Data for Dynamic evolution of the MutS family in animals: multiple losses of MSH paralogues and gain of a viral MutS homologue in octocorals. doi:10.17605/OSF.IO/RN9FT.\\
