# Supplementary material for: Multiple Losses of MSH1, Gain of mtMutS, and Other Changes in the MutS Family of DNA Repair Proteins in Animals
Source: Genome Biol Evol. 2021 Aug 17;13(9):evab191. doi: 10.1093/gbe/evab191 (PMC8438181; doi:10.1093/gbe/evab191)
Supplement: evab191_Supplementary_Data [file evab191_supplementary_data.zip › suppl_data/results.tex]

\section{Results}
\subsection{Characterization of MutS homologues in animals}
\null \quad To understand the origin and putative function of the octocoral mtMutS protein, we investigated the presence/absence of nuclear-encoded MutS homologues in 17 published cnidarian genomes. 
MSH2 and MSH6 were identified in all of them, even in myxozoan genomes that are known to have experienced major gene-losses and elevated rates of sequence evolution \citep{holzer2018joint}.
By contrast, the distribution of the other MSH proteins varied across species (Figure \ref{fig:nuclearmshpic}). 
MSH3 was identified in 11/17 analyzed genomes, while MSH4 and MSH5 were found in 14/17 and 15/17, respectively. 
By extending our analysis to 57 animal and 8 outgroup species, we found a similar pattern of conservation in the MutS family. 
While MSH2 was identified in all analyzed genomes and MSH6 was not identified in only one species, other MutS homologues were lacking in multiple species. 
In particular, MSH3 was not found in the majority of ecdysozoan and lophotrochozoan species used for this study (Figure \ref{fig:animalmshtree}).\\
\begin{figure}[!ht]
   	\centering
	\includegraphics[width=\textwidth]{Images/Figure1.eps} 
	\caption{The distribution of MutS homologues in phylum Cnidaria. 
	MSH1-6 are encoded in the nuclear genome and mtMutS is encoded in the mitochondrial genome.}
    \label{fig:nuclearmshpic}
\end{figure}
\begin{figure}[!ht]
   	\centering
	\includegraphics[width=\textwidth]{Images/image2.eps}
	\caption{The distribution of MutS homologues across animal phyla. 
	The numbers in parentheses next to the taxonomic groups denote the number of species from each group included in the analysis. 
	MSH1-6 are encoded in the nuclear genome and mtMutS is encoded in the mitochondrial genome.
	Only phylum Cnidaria has the mitochondria-encoded mtMutS protein (marked with an *).
	The phylogenetic tree used in this image was taken from \citep{guijarro2020widespread}}
    \label{fig:animalmshtree}
\end{figure}
\FloatBarrier
\subsection{Presence of MSH1 in several animal lineages}
\null \quad Unexpectedly, we identified orthologues of fungal MSH1 in all hexacoral, two sponge (\textit{Amphimedon queenslandica} and \textit{Ephydatia muelleri}), as well as both placozoan (\textit{Trichoplax adhaerens} and \textit{Hoilungia hongkongensis}) genomes used for the study.
In each of the placozoan species, several MSH1 copies were found (two in \textit{T. adhaerens} and three in \textit{H. hongkongensis}) that appear to represent Placozoa-specific duplications. 
MSH1 was also found in multiple outgroups, including choanoflagellates (\textit{Monosiga brevicollis} and \textit{Salpingoeca rosetta}), the closest relatives of animals \citep{lang2002closest}, as well as \textit{Capsaspora owczarzaki} and \textit{Dictyostelium discoideum}.
By contrast, no MSH1 orthologues were detected in the genomes of octocorals, medusozoan cnidarians, ctenophores, or bilaterian animals.\\
\null \quad We analyzed several key features of the MSH1 proteins identified in this study: length, protein domain content, sequence identity to yeast MSH1, and the presence of an N-terminus mitochondria-targeting signal (MTS) \footnote{MTS: mitochondria-targeting signal}.
The length of MSH1 ranged from 609 amino acids in the pale anemone \textit{Exaiptasia diaphana} (previously named \textit{Aiptasia pallida}) to 1,014 amino acids in the starlet sea anemone \textit{Nematostella vectensis}.
The amino acid sequence identity of animal MSH1 to yeast MSH1 ranged from 18\% in the mountainous star coral \textit{Orbicella faveolata} to 25\% in the Waratah anemone \textit{Actinia tenebrosa}.
All complete MSH1 proteins contained the "MutS I" protein domain, known to function in DNA mismatch identification. 
A conserved phenylalanine reside (F77 in \textit{N. vectensis}) critical for this function \citep{lamers2000crystal,obmolova2000crystal} was found in all animal MSH1 proteins except the duplicated proteins in \textit{T. adhaerens} and in \textit{H. hongkongensis}, which contained an alanine at that position.
Similarly, all animal MSH1 proteins contained the "MutS III" and "MutS V" domains present in yeast MSH1.
However, the "MutS II" was not identified in \textit{Orbicella faveolata} (contributing to the lowest sequence identity with yeast MSH1) and one of the MSH1 proteins in the placozoan \textit{T. adhaerens}.
An additional "MutS IV" domain, not found in yeast MSH1, was identified in 10 animal MSH1 proteins.\\
\null \quad Finally, while yeast MSH1 contains a N-terminus MTS that targets the protein to the mitochondria, such sequence was found in only MSH1 proteins from 5 non-bilaterian species and 3 outgroup species.
In particular, a canonical MTS was found in only three hexacoral species (Supplementary Materials Folder S5).\\
\subsection{Acquisition of mtMutS and loss of MSH1 in octocorals}
\null \quad While none of the octocoral genomes contained orthologues of yeast MSH1, all publicly available octocoral mitochondrial genomes encode mtMutS. 
The analyzed mtMutS proteins were well-conserved with respect to size and protein domain content (Supplementary Materials File S3). 
The size of octocoral mtMutS ranged from 957 amino acids in \textit{Paragorgia} sp. 1075761 to 1,022 amino acids in \textit{Briareum asbestinum} (mean=987 amino acids) (Figure S2). 
The protein domain content of mtMutS was also well-conserved. 
All mtMutS proteins contained four domains: "MutS I", "MutS III", "MutS V", and "HNH". 
The mtMutS proteins from two species, \textit{Briareum asbestinum} and \textit{Sarcophyton trocheliophorum}, were predicted to contain a "MutS IV" domain, nested within the large "MutS III" domain. 
The MutS II protein domain was not found in any mtMutS protein.\\
\null \quad The additional cnidarian MSH sequences identified in this study allowed us to analyze phylogenetic relationships between cnidarian mtMutS and MSH1-6 proteins. 
To better understand the origin of mtMutS, we built a phylogeny with MSH homologues, mtMutS, and the ten best blast hits to mtMutS and MSH1 (Figure \ref{fig:nuclearmshtree}). 
The reconstructed phylogenetic tree showed that mtMutS is not related to MSH1, and is separated from all MSH subunits by a long branch. 
We identified a clade containing octocoral mtMutS and the MutS homologues from viruses and $\epsilon$-proteobacteria. 
This clade corresponds to the clade labelled as MutS7 in previous analyses \citep{bilewitch2011unique,ogata2011two}.
We also found that there were some bacterial sequences closely related to MSH1.
The clade comprising MSH1 and the bacterial MutS sequences corresponds to the clade labelled as MSH1/MutS1 in previous analyses \citep{bilewitch2011unique,ogata2011two}.
Hence, we searched for closest hits to all MSH homologues and found that most of them have closely related prokaryotic sequences (Figure S4).\\
\begin{figure}[h!]
   	\centering
	\includegraphics[width=\textwidth]{Images/newtree.eps}
	\caption{Maximum Likelihood tree of MutS homologues from cnidarians, bacteria, archaea, and viruses. Complete protein sequences were used to build this phylogeny using RAxML 
	(1,000 boostraps). The branches are colored as follows: Cnidaria (brown), yeast (blue), human (red), \textit{Trichoplax adhaerens} (pink), and prokaryotes (green), and viruses (purple).}
    \label{fig:nuclearmshtree}
\end{figure}
