# Supplementary material for: Multiple Losses of MSH1, Gain of mtMutS, and Other Changes in the MutS Family of DNA Repair Proteins in Animals
Source: Genome Biol Evol. 2021 Aug 17;13(9):evab191. doi: 10.1093/gbe/evab191 (PMC8438181; doi:10.1093/gbe/evab191)
Supplement: evab191_Supplementary_Data [file evab191_supplementary_data.zip › suppl_data/significance.tex]

\section*{Significance Statement}
Animal mitochondrial genomes (mtDNA) display some of the highest rates of sequence evolution, an observation previously explained by deficiencies in their mtDNA repair machinery. It is believed that animal mitochondria lack the Mismatch Repair (MMR) system. Here, we investigate the evolutionary history of MutS proteins – key players in MMR. We show that a mitochondria-targeted MutS homologue (MSH1) was likely present in the common ancestor of animals, but has been lost in multiple lineages, including bilaterian animals. Surprisingly, a MutS homologue (mtMutS) was gained by octocoral cnidarian mitochondria, probably via horizontal gene transfer from a giant virus. Remarkably, lineages encoding either MSH1 or mtMutS have much lower rates of mitochondrial sequence evolution than lineages without them.
