# Supplementary material for: Multiple Losses of MSH1, Gain of mtMutS, and Other Changes in the MutS Family of DNA Repair Proteins in Animals
Source: Genome Biol Evol. 2021 Aug 17;13(9):evab191. doi: 10.1093/gbe/evab191 (PMC8438181; doi:10.1093/gbe/evab191)
Supplement: evab191_Supplementary_Data [file evab191_supplementary_data.zip › suppl_data/title.tex]

\title{Multiple losses of MSH1, gain of mtMutS, and other changes in the MutS family of DNA repair proteins in animals}
\author{Viraj Muthye*$^{1}$, Dennis V. Lavrov$^{1}$}
\date{}
\maketitle

\noindent
$^{1}$Department of Ecology, Evolution and Organismal Biology, Iowa State University, 241 Bessey Hall, Ames, Iowa 50011, USA\\

\noindent
*Author for Correspondence : Viraj Muthye\\
Email : vrmuthye@iastate.edu\\
Address: 201 Bessey, Ames, Iowa 50011\\
Phone: 515-294-3522\\
Fax: 515-294-1337\\
ORCID ID: 0000-0001-8002-2397\\
\\
Author : Dennis V. Lavrov\\
Email : dlavrov@iastate.edu\\
Address: 343A Bessey, Ames, Iowa 50011\\
Phone: 515-294-3522\\
Fax: 515-294-1337\\
ORCID ID: 0000-0002-2745-1704
